# Supplementary material for: The Effect of Oral Care Product Ingredients on Oral Pathogenic Bacteria Transcriptomics Through RNA-Seq
Source: Microorganisms. 2024 Dec 23;12(12):2668. doi: 10.3390/microorganisms12122668 (PMC11728304; doi:10.3390/microorganisms12122668)
Supplement: Supplementary file 1 [file microorganisms-12-02668-s001.zip]

Archive with 1 entries (1 files):
- microorganisms-3363839-supplementary.pdf
